# Supplementary material for: ﻿Description of a male Zimirina corsica sp. nov. (Arachnida, Araneae) – the first Prodidomidae species reported on the European territory of France
Source: Zookeys. 2025 Sep 1;1250:285–91. doi: 10.3897/zookeys.1250.147215 (PMC12457907; doi:10.3897/zookeys.1250.147215)
Supplement: XML Treatment for Zimirina corsica [file zookeys.1250.147215-treatment1.xml]

<!DOCTYPE tp:taxon-treatment
  PUBLIC "-//TaxonX//DTD Taxonomic Treatment Publishing DTD v0 20100105//EN" "tax-treatment-NSO.dtd">
<tp:taxon-treatment xmlns:tp="http://www.plazi.org/taxpub"><tp:treatment-meta><kwd-group><label>Taxon classification</label><kwd>
              <named-content content-type="kingdom">Animalia</named-content>
            </kwd><kwd>
              <named-content content-type="order">Araneae</named-content>
            </kwd><kwd>
              <named-content content-type="family">Prodidomidae</named-content>
            </kwd></kwd-group><mixed-citation publication-type="journal"><person-group><name><surname>Canard</surname><given-names>Alain</given-names></name><name><surname>Devogel</surname><given-names>Pierre</given-names></name><name><surname>Oger</surname><given-names>Pierre</given-names></name><name><surname>Rollard</surname><given-names>Christine</given-names></name><name><surname>Villepoux</surname><given-names>Olivier</given-names></name><name><surname>Ysnel</surname><given-names>Frédéric</given-names></name></person-group><article-title>﻿Description of a male <italic><tp:taxon-name><tp:taxon-name-part taxon-name-part-type="genus" reg="Zimirina">Zimirina</tp:taxon-name-part> <tp:taxon-name-part taxon-name-part-type="species" reg="corsica">corsica</tp:taxon-name-part></tp:taxon-name></italic> sp. nov. (<tp:taxon-name><tp:taxon-name-part taxon-name-part-type="class">Arachnida</tp:taxon-name-part></tp:taxon-name>, <tp:taxon-name><tp:taxon-name-part taxon-name-part-type="order">Araneae</tp:taxon-name-part></tp:taxon-name>) – the first <tp:taxon-name><tp:taxon-name-part taxon-name-part-type="family">Prodidomidae</tp:taxon-name-part></tp:taxon-name> species reported on the European territory of France</article-title><source>Zookeys</source><day>01</day><month>09</month><year>2025</year><volume>1250</volume><fpage>285</fpage><lpage>291</lpage><pub-id pub-id-type="doi">10.3897/zookeys.1250.147215</pub-id></mixed-citation></tp:treatment-meta><tp:nomenclature><label>﻿</label><tp:taxon-name><object-id xmlns:xlink="http://www.w3.org/1999/xlink" content-type="arpha" xlink:type="simple">615684EA-2057-5DCB-9104-3CBF9C7C13AA</object-id>
            <tp:taxon-name-part taxon-name-part-type="genus" reg="Zimirina">Zimirina</tp:taxon-name-part>
            <tp:taxon-name-part taxon-name-part-type="species" reg="corsica">corsica</tp:taxon-name-part>
            <object-id xmlns:xlink="http://www.w3.org/1999/xlink" content-type="zoobank" xlink:type="simple">https://zoobank.org/B731C0B1-6324-45D2-B89B-13878326BECA</object-id>
          </tp:taxon-name><tp:taxon-authority>Canard &amp; Ysnel</tp:taxon-authority><tp:taxon-status xmlns:xlink="http://www.w3.org/1999/xlink" xlink:type="simple">sp. nov.</tp:taxon-status><xref ref-type="fig" rid="F1">Figs 10</xref><xref ref-type="fig" rid="F1">, 13</xref><xref ref-type="fig" rid="F2">, 14–16</xref></tp:nomenclature><tp:treatment-sec sec-type="type locality" id="SECID0EGEAE"><title>Type locality.</title><p>Corsica (European territory of France).</p></tp:treatment-sec><tp:treatment-sec sec-type="etymology" id="SECID0ELEAE"><title>Etymology.</title><p>The specific name is a noun in apposition referring to the type locality.</p></tp:treatment-sec><tp:treatment-sec sec-type="material" id="SECID0EQEAE"><title>Material examined.</title><p><bold><italic>Holotype</italic></bold> • 1 male, France, Haute-Corse, Omessa (24/5/2018) (<named-content xmlns:xlink="http://www.w3.org/1999/xlink" content-type="dwc:verbatimCoordinates" xlink:type="simple"><named-content content-type="geo-json" specific-use="{&#34;type&#34;:&#34;Point&#34;,&#34;coordinates&#34;:[2.198889,42.353611]}" id="NCID0E5EAE" xlink:type="simple">42°21'13"N, 2°11'56"E</named-content></named-content>, altitude 464 m, May 24, 2018), house wall (Mus. Rennes, n° 2018-0169).</p></tp:treatment-sec><tp:treatment-sec sec-type="diagnosis" id="SECID0EDFAE"><title>Diagnosis.</title><p><italic><tp:taxon-name><tp:taxon-name-part taxon-name-part-type="genus" reg="Zimirina">Zimirina</tp:taxon-name-part> <tp:taxon-name-part taxon-name-part-type="species" reg="corsica">corsica</tp:taxon-name-part></tp:taxon-name></italic> sp. nov. can be distinguished from the males of other <italic><tp:taxon-name><tp:taxon-name-part taxon-name-part-type="genus" reg="Zimirina">Zimirina</tp:taxon-name-part></tp:taxon-name></italic> species by the following characters: the palp of the North African species, <italic><tp:taxon-name><tp:taxon-name-part taxon-name-part-type="genus" reg="Zimirina">Z.</tp:taxon-name-part> <tp:taxon-name-part taxon-name-part-type="species" reg="deserticola">deserticola</tp:taxon-name-part></tp:taxon-name></italic> Dalmas, 1919, <italic><tp:taxon-name><tp:taxon-name-part taxon-name-part-type="genus" reg="Zimirina">Z.</tp:taxon-name-part> <tp:taxon-name-part taxon-name-part-type="species" reg="penicillata">penicillata</tp:taxon-name-part></tp:taxon-name></italic> (Simon, 1893), <italic><tp:taxon-name><tp:taxon-name-part taxon-name-part-type="genus" reg="Zimirina">Z.</tp:taxon-name-part> <tp:taxon-name-part taxon-name-part-type="species" reg="tenuidens">tenuidens</tp:taxon-name-part></tp:taxon-name></italic> Denis, 1956, and the Macaronesian species <italic><tp:taxon-name><tp:taxon-name-part taxon-name-part-type="genus" reg="Zimirina">Z.</tp:taxon-name-part> <tp:taxon-name-part taxon-name-part-type="species" reg="hirsuta">hirsuta</tp:taxon-name-part></tp:taxon-name></italic> Cooke, 1964, have a short tibia and a RTA with a bifid end (Figs <xref ref-type="fig" rid="F1">1–4</xref>); the palp of <italic><tp:taxon-name><tp:taxon-name-part taxon-name-part-type="genus" reg="Zimirina">Z.</tp:taxon-name-part> <tp:taxon-name-part taxon-name-part-type="species" reg="spinicymbia">spinicymbia</tp:taxon-name-part></tp:taxon-name></italic> Wunderlich, 1992 has a longer tibia than the cymbium (Fig. <xref ref-type="fig" rid="F1">5</xref>); the cymbial process is very small in <italic><tp:taxon-name><tp:taxon-name-part taxon-name-part-type="genus" reg="Zimirina">Z.</tp:taxon-name-part> <tp:taxon-name-part taxon-name-part-type="species" reg="cineris">cineris</tp:taxon-name-part></tp:taxon-name></italic> Cooke, 1964 and in <italic><tp:taxon-name><tp:taxon-name-part taxon-name-part-type="genus" reg="Zimirina">Z.</tp:taxon-name-part> <tp:taxon-name-part taxon-name-part-type="species" reg="gomerae">gomerae</tp:taxon-name-part></tp:taxon-name></italic> (Schmidt, 1981) (Figs <xref ref-type="fig" rid="F1">6</xref>, <xref ref-type="fig" rid="F1">7</xref>); the anterior median eyes in <italic><tp:taxon-name><tp:taxon-name-part taxon-name-part-type="genus" reg="Zimirina">Z.</tp:taxon-name-part> <tp:taxon-name-part taxon-name-part-type="species" reg="nabavii">nabavii</tp:taxon-name-part></tp:taxon-name></italic> Wunderlich, 2011 are much smaller than the lateral ones (Fig. <xref ref-type="fig" rid="F1">11</xref>); the tegulum does not fill the entire alveolus in <italic><tp:taxon-name><tp:taxon-name-part taxon-name-part-type="genus" reg="Zimirina">Z.</tp:taxon-name-part> <tp:taxon-name-part taxon-name-part-type="species" reg="lepida">lepida</tp:taxon-name-part></tp:taxon-name></italic> (Blackwall, 1859), there is no ventral hump on the tibia (Fig. <xref ref-type="fig" rid="F1">9</xref>), and the apical setae of the cymbium bristles do not show a truncated appearance as in <italic><tp:taxon-name><tp:taxon-name-part taxon-name-part-type="genus" reg="Zimirina">Z.</tp:taxon-name-part> <tp:taxon-name-part taxon-name-part-type="species" reg="corsica">corsica</tp:taxon-name-part></tp:taxon-name></italic> sp. nov.</p><fig id="F1" position="float" orientation="portrait"><object-id xmlns:xlink="http://www.w3.org/1999/xlink" content-type="doi" xlink:type="simple">10.3897/zookeys.1250.147215.figures1-13</object-id><object-id xmlns:xlink="http://www.w3.org/1999/xlink" content-type="zenodo_dep_id" xlink:type="simple">17043693</object-id><object-id xmlns:xlink="http://www.w3.org/1999/xlink" content-type="arpha" xlink:type="simple">0F1A3A8E-5D64-5179-BCCE-654DF8BC2FE1</object-id><label>Figures 1–13.</label><caption><p>Lateral views of palps of known males of European and North African species. <bold>1, 2.</bold> (According to <xref ref-type="bibr" rid="B5">de Dalmas 1919</xref>): <bold>1.</bold><italic><tp:taxon-name><tp:taxon-name-part taxon-name-part-type="genus" reg="Zimirina">Z.</tp:taxon-name-part> <tp:taxon-name-part taxon-name-part-type="species" reg="deserticola">deserticola</tp:taxon-name-part></tp:taxon-name></italic>; <bold>2.</bold><italic><tp:taxon-name><tp:taxon-name-part taxon-name-part-type="genus" reg="Zimirina">Z.</tp:taxon-name-part> <tp:taxon-name-part taxon-name-part-type="species" reg="penicillata">penicillata</tp:taxon-name-part></tp:taxon-name></italic>; <bold>3, 4.</bold> (According to <xref ref-type="bibr" rid="B3">Cooke 1964</xref>): <bold>3.</bold><italic><tp:taxon-name><tp:taxon-name-part taxon-name-part-type="genus" reg="Zimirina">Z.</tp:taxon-name-part> <tp:taxon-name-part taxon-name-part-type="species" reg="tenuidens">tenuidens</tp:taxon-name-part></tp:taxon-name></italic>; <bold>4.</bold><italic><tp:taxon-name><tp:taxon-name-part taxon-name-part-type="genus" reg="Zimirina">Z.</tp:taxon-name-part> <tp:taxon-name-part taxon-name-part-type="species" reg="hirsuta">hirsuta</tp:taxon-name-part></tp:taxon-name></italic>; <bold>5–8.</bold> (Adapted from <xref ref-type="bibr" rid="B14">Wunderlich 1987</xref>, <xref ref-type="bibr" rid="B15">1992</xref>, <xref ref-type="bibr" rid="B16">2011</xref>): <bold>5.</bold><italic><tp:taxon-name><tp:taxon-name-part taxon-name-part-type="genus" reg="Zimirina">Z.</tp:taxon-name-part> <tp:taxon-name-part taxon-name-part-type="species" reg="spinicymbia">spinicymbia</tp:taxon-name-part></tp:taxon-name></italic>; <bold>6.</bold><italic><tp:taxon-name><tp:taxon-name-part taxon-name-part-type="genus" reg="Zimirina">Z.</tp:taxon-name-part> <tp:taxon-name-part taxon-name-part-type="species" reg="cineris">cineris</tp:taxon-name-part></tp:taxon-name></italic>; <bold>7.</bold><italic><tp:taxon-name><tp:taxon-name-part taxon-name-part-type="genus" reg="Zimirina">Z.</tp:taxon-name-part> <tp:taxon-name-part taxon-name-part-type="species" reg="gomerae">gomerae</tp:taxon-name-part></tp:taxon-name></italic>; <bold>8.</bold><italic><tp:taxon-name><tp:taxon-name-part taxon-name-part-type="genus" reg="Zimirina">Z.</tp:taxon-name-part> <tp:taxon-name-part taxon-name-part-type="species" reg="nabavii">nabavii</tp:taxon-name-part></tp:taxon-name></italic>; <bold>9.</bold><italic><tp:taxon-name><tp:taxon-name-part taxon-name-part-type="genus" reg="Zimirina">Z.</tp:taxon-name-part> <tp:taxon-name-part taxon-name-part-type="species" reg="lepida">lepida</tp:taxon-name-part></tp:taxon-name></italic> (according to <xref ref-type="bibr" rid="B4">Crespo et al. 2013</xref>); <bold>10.</bold><italic><tp:taxon-name><tp:taxon-name-part taxon-name-part-type="genus" reg="Zimirina">Z.</tp:taxon-name-part> <tp:taxon-name-part taxon-name-part-type="species" reg="corsica">corsica</tp:taxon-name-part></tp:taxon-name></italic> sp. nov.; <bold>11, 12.</bold> Anterior median eyes (according to <xref ref-type="bibr" rid="B16">Wunderlich 2011</xref>): <bold>11.</bold><italic><tp:taxon-name><tp:taxon-name-part taxon-name-part-type="genus" reg="Zimirina">Z.</tp:taxon-name-part> <tp:taxon-name-part taxon-name-part-type="species" reg="nabavii">nabavii</tp:taxon-name-part></tp:taxon-name></italic>; <bold>12.</bold><italic><tp:taxon-name><tp:taxon-name-part taxon-name-part-type="genus" reg="Zimirina">Z.</tp:taxon-name-part> <tp:taxon-name-part taxon-name-part-type="species" reg="cineris">cineris</tp:taxon-name-part></tp:taxon-name></italic>; <bold>13.</bold> anterior eye line in <italic><tp:taxon-name><tp:taxon-name-part taxon-name-part-type="genus" reg="Zimirina">Z.</tp:taxon-name-part> <tp:taxon-name-part taxon-name-part-type="species" reg="corsica">corsica</tp:taxon-name-part></tp:taxon-name></italic> sp. nov. Abbreviations: te, tegulum; vh, ventral hump. Scale bar: 0.1 mm.</p></caption><graphic xmlns:xlink="http://www.w3.org/1999/xlink" xlink:href="zookeys-1250-285_article-147215__-g001.jpg" position="float" orientation="portrait" xlink:type="simple" id="oo_1406684.jpg"><uri content-type="original_file" xlink:type="simple">https://binary.pensoft.net/fig/1406684</uri></graphic></fig></tp:treatment-sec><tp:treatment-sec sec-type="description" id="SECID0E2QAE"><title>Description.</title><p>Total length: 3.1 mm; length of the cephalothorax: 1.18 mm, width: 0.93; length of the sternum: 0.82 mm, width: 0.58 mm. Leg formula 4123: PI: 3.53 mm PII: 2.72 mm; PIII: 2.64 mm; PIV: 4.2 mm.</p><p>Cephalothorax provided on margin with fairly thick setae, aligned (Fig. <xref ref-type="fig" rid="F2">14</xref>), with posterior notch, without thoracic fovea (note: many setae have fallen off). Eyes are arranged in a circle, with anterior row recurved, posterior row procurved. Eye group approximately 1.7 times wider than long (0.28 mm/0.17 mm). Eyes of approximately equal size are arranged in an open circle. Posterior median eyes are separated from each other by approximately one diameter. Sternum continuous oval, without marked angles at the insertion of the legs and provided with tuft of radiating setae at posterior end (Fig. <xref ref-type="fig" rid="F2">15</xref>). Integument pale testaceous with cephalothorax slightly darker. Legs entirely pale testaceous.</p><fig id="F2" position="float" orientation="portrait"><object-id xmlns:xlink="http://www.w3.org/1999/xlink" content-type="doi" xlink:type="simple">10.3897/zookeys.1250.147215.figures14-16</object-id><object-id xmlns:xlink="http://www.w3.org/1999/xlink" content-type="zenodo_dep_id" xlink:type="simple">17043695</object-id><object-id xmlns:xlink="http://www.w3.org/1999/xlink" content-type="arpha" xlink:type="simple">C48E7F37-31D5-5D9F-A284-DB486E9FFA80</object-id><label>Figures 14–16.</label><caption><p><italic><tp:taxon-name><tp:taxon-name-part taxon-name-part-type="genus" reg="Zimirina">Zimirina</tp:taxon-name-part> <tp:taxon-name-part taxon-name-part-type="species" reg="corsica">corsica</tp:taxon-name-part></tp:taxon-name></italic> sp. nov. <bold>14.</bold> Habitus of male; <bold>15.</bold> Sternum; <bold>16a–d.</bold> Male palp: <bold>a.</bold> Ventral; <bold>b.</bold> Retrolateral; <bold>c.</bold> Dorsal; <bold>d.</bold> Prolateral. Abbreviations: bs, spinneret basal segment; sp, spigots; hpl, hairy posterior lobe.</p></caption><graphic xmlns:xlink="http://www.w3.org/1999/xlink" xlink:href="zookeys-1250-285_article-147215__-g002.jpg" position="float" orientation="portrait" xlink:type="simple" id="oo_1406685.jpg"><uri content-type="original_file" xlink:type="simple">https://binary.pensoft.net/fig/1406685</uri></graphic></fig><p><bold><italic>Pedipalp</italic>.</bold> The end of the tibia has a thin apical blunt process, curved forward in retrolateral view (Figs <xref ref-type="fig" rid="F1">10</xref>, <xref ref-type="fig" rid="F2">16a</xref>). There is a dark ventral bump at the base of this spine. Cymbium with a retrolateral dentiform spur is located in the basal third; it is finished with a fairly straight brush of bristles (Fig. <xref ref-type="fig" rid="F2">16c, d</xref>). Tegulum occupies the entire alveolus. Embolus originates at 9 o’clock position and curved prolaterally to 12 o’clock position. Palpus femur (0.43 mm) is approximately three times as long as the tibia (0.15). Cymbium is less than twice as long as the tibia (1.7 times).</p><p><bold>Female.</bold> Unknown.</p></tp:treatment-sec><ref-list><ref id="B5"><mixed-citation xmlns:xlink="http://www.w3.org/1999/xlink" xlink:type="simple"><person-group><name name-style="western"><surname>de Dalmas</surname><given-names>R</given-names></name></person-group> (<year>1919</year>) <article-title>Synopsis des araignées de la famille des <tp:taxon-name><tp:taxon-name-part taxon-name-part-type="family">Prodidomidae</tp:taxon-name-part></tp:taxon-name>.</article-title><source>Annales de la Société Entomologique de France</source><volume>87</volume>: <fpage>279</fpage>–<lpage>340</lpage>. <ext-link xlink:href="10.1080/21686351.1918.12279610" ext-link-type="doi" xlink:type="simple">https://doi.org/10.1080/21686351.1918.12279610</ext-link></mixed-citation></ref><ref id="B3"><mixed-citation xmlns:xlink="http://www.w3.org/1999/xlink" xlink:type="simple"><person-group><name name-style="western"><surname>Cooke</surname><given-names>JAL</given-names></name></person-group> (<year>1964</year>) <article-title>A revisionary study of some spiders of the rare family <tp:taxon-name><tp:taxon-name-part taxon-name-part-type="family">Prodidomidae</tp:taxon-name-part></tp:taxon-name>.</article-title><source>Proceedings of the Zoological Society of London</source><volume>142</volume>(<issue>2</issue>): <fpage>257</fpage>–<lpage>305</lpage>. <ext-link xlink:href="10.1111/j.1469-7998.1964.tb04625.x" ext-link-type="doi" xlink:type="simple">https://doi.org/10.1111/j.1469-7998.1964.tb04625.x</ext-link></mixed-citation></ref><ref id="B14"><mixed-citation xmlns:xlink="http://www.w3.org/1999/xlink" xlink:type="simple"><person-group><name name-style="western"><surname>Wunderlich</surname><given-names>J</given-names></name></person-group> (<year>1987</year>) Die Spinnen der Kanarischen Inseln und Madeiras: Adaptive Radiation, Biogeographie, Revisionen und Neubeschreibungen. Triops Langen, 435 pp.</mixed-citation></ref><ref id="B15"><mixed-citation xmlns:xlink="http://www.w3.org/1999/xlink" xlink:type="simple"><person-group><name name-style="western"><surname>Wunderlich</surname><given-names>J</given-names></name></person-group> (<year>1992</year>) <article-title>Die Spinnen-Fauna der Makaronesischen Inseln: Taxonomie, Ökologie, Biogeographie und Evolution.</article-title><source>Beiträge zur Araneologie</source><volume>1</volume>: <fpage>1</fpage>–<lpage>619</lpage>.</mixed-citation></ref><ref id="B16"><mixed-citation xmlns:xlink="http://www.w3.org/1999/xlink" xlink:type="simple"><person-group><name name-style="western"><surname>Wunderlich</surname><given-names>J</given-names></name></person-group> (<year>2011</year>) <article-title>Extant and fossil spiders (<tp:taxon-name><tp:taxon-name-part taxon-name-part-type="order">Araneae</tp:taxon-name-part></tp:taxon-name>).</article-title><source>Beiträge zur Araneologie</source><volume>6</volume>: <fpage>1</fpage>–<lpage>640</lpage>.</mixed-citation></ref><ref id="B4"><mixed-citation xmlns:xlink="http://www.w3.org/1999/xlink" xlink:type="simple"><person-group><name name-style="western"><surname>Crespo</surname><given-names>LC</given-names></name><name name-style="western"><surname>Silva</surname><given-names>I</given-names></name><name name-style="western"><surname>Borges</surname><given-names>PAV</given-names></name><name name-style="western"><surname>Cardoso</surname><given-names>P</given-names></name></person-group> (<year>2013</year>) <article-title>Rapid biodiversity assessment, faunistics and description of a new spider species (<tp:taxon-name><tp:taxon-name-part taxon-name-part-type="order">Araneae</tp:taxon-name-part></tp:taxon-name>) from Desertas Islands and Madeira (Portugal).</article-title><source>Revista Ibérica de Aracnología</source><volume>23</volume>: <fpage>11</fpage>–<lpage>23</lpage>.</mixed-citation></ref></ref-list></tp:taxon-treatment>
